# Supplementary material for: A new species of the genus Deinodryinus Perkins (Hymenoptera, Dryinidae) from the USA
Source: Zookeys. 2018 Dec 19;(809):31–9. doi: 10.3897/zookeys.809.30647 (PMC6306479; doi:10.3897/zookeys.809.30647)
Supplement: XML Treatment for Deinodryinus [file zookeys.809.30647-treatment1.xml]

<!DOCTYPE tp:taxon-treatment
  PUBLIC "-//TaxonX//DTD Taxonomic Treatment Publishing DTD v0 20100105//EN" "tax-treatment-NSO.dtd">
<tp:taxon-treatment xmlns:tp="http://www.plazi.org/taxpub"><tp:treatment-meta><kwd-group><label>Taxon classification</label><kwd><named-content xmlns:xlink="http://www.w3.org/1999/xlink" content-type="kingdom">Animalia</named-content></kwd><kwd><named-content xmlns:xlink="http://www.w3.org/1999/xlink" content-type="order">Hymenoptera</named-content></kwd><kwd><named-content xmlns:xlink="http://www.w3.org/1999/xlink" content-type="family">Dryinidae</named-content></kwd></kwd-group><mixed-citation publication-type="journal"><person-group><name><surname>Speranza</surname><given-names>Stefano</given-names></name><name><surname>Olmi</surname><given-names>Massimo</given-names></name><name><surname>Guglielmino</surname><given-names>Adalgisa</given-names></name><name><surname>Contarini</surname><given-names>Mario</given-names></name></person-group><article-title>A new species of the genus <italic><tp:taxon-name><tp:taxon-name-part taxon-name-part-type="genus" reg="Deinodryinus">Deinodryinus</tp:taxon-name-part></tp:taxon-name></italic> Perkins (<tp:taxon-name><tp:taxon-name-part taxon-name-part-type="order">Hymenoptera</tp:taxon-name-part></tp:taxon-name>, <tp:taxon-name><tp:taxon-name-part taxon-name-part-type="family">Dryinidae</tp:taxon-name-part></tp:taxon-name>) from the USA</article-title><source>Zookeys</source><day>19</day><month>12</month><year>2018</year><volume>2018</volume><issue>809</issue><fpage>31</fpage><lpage>39</lpage><pub-id pub-id-type="doi">10.3897/zookeys.809.30647</pub-id></mixed-citation></tp:treatment-meta><tp:nomenclature><label>Genus</label><tp:taxon-name>
            <tp:taxon-name-part taxon-name-part-type="genus" reg="Deinodryinus">Deinodryinus</tp:taxon-name-part>
          </tp:taxon-name><tp:taxon-authority>Perkins, 1907</tp:taxon-authority><tp:nomenclature-citation-list><tp:nomenclature-citation><tp:taxon-name>
                <tp:taxon-name-part taxon-name-part-type="genus" reg="Deinodryinus">Deinodryinus</tp:taxon-name-part>
              </tp:taxon-name><comment>Perkins, 1907: 45.</comment></tp:nomenclature-citation></tp:nomenclature-citation-list></tp:nomenclature><tp:treatment-sec sec-type="type species" id="SECID0EGIAC"><title>Type species.</title><p><italic><tp:taxon-name><tp:taxon-name-part taxon-name-part-type="genus" reg="Deinodryinus">Deinodryinus</tp:taxon-name-part><tp:taxon-name-part taxon-name-part-type="species" reg="paradoxus">paradoxus</tp:taxon-name-part></tp:taxon-name></italic> Perkins, 1907, designated by <xref ref-type="bibr" rid="B7">Muesebeck and Walkley (1951)</xref>.</p><!--PageBreak--></tp:treatment-sec><tp:treatment-sec sec-type="diagnosis" id="SECID0E3IAC"><title>Diagnosis.</title><p>Female (Fig. <xref ref-type="fig" rid="F1">1</xref>): Macropterous or micropterous; palpal formula 6/3; occipital carina complete; vertex of head frequently with two strong oblique keels connecting posterior ocelli to occipital carina; pronotum with distinct anterior collar and posterior disc; in macropterous females forewing usually with distal part of stigmal vein longer than proximal part, less frequently as long as, or shorter than proximal part; enlarged claw with inner proximal prominence not bearing bristles, with one or two bristles or peg-like hairs located further distally than proximal prominence; tibial <!--PageBreak-->spurs 1/1/2. Male: Macropterous (even with micropterous female); palpal formula 6/3; vertex of head frequently with two strong oblique keels connecting posterior ocelli to occipital carina; antennal hairs usually much longer than breadth of segments, less frequently shorter than breadth of segments; forewing usually with distal part of stigmal vein longer than proximal part, less frequently as long as, or shorter than proximal part; forewing usually with pterostigma four, or more than four, times as long as broad; paramere without dorsal process, usually with one more-or-less large inner branch wrapping penis, less frequently with one reduced inner branch; tibial spurs 1/1/2.</p><fig id="F1" position="float" orientation="portrait"><label>Figure 1.</label><caption><p><italic><tp:taxon-name><tp:taxon-name-part taxon-name-part-type="genus" reg="Deinodryinus">Deinodryinus</tp:taxon-name-part><tp:taxon-name-part taxon-name-part-type="species" reg="atriventris">atriventris</tp:taxon-name-part></tp:taxon-name></italic> (Cresson), female from Ohio, Columbus: <bold>A</bold> habitus in dorsal view <bold>B</bold> head and mesosoma in dorsal view <bold>C</bold> head and mesosoma in lateral view <bold>D</bold> metapectal-propodeal complex in dorsal view <bold>E</bold> head in frontal view <bold>F</bold> forewing.</p></caption><graphic xmlns:xlink="http://www.w3.org/1999/xlink" xlink:href="zookeys-809-031-g001.jpg" position="float" orientation="portrait" xlink:type="simple" id="oo_251083.jpg"/></fig></tp:treatment-sec><ref-list><ref id="B7"><mixed-citation xmlns:xlink="http://www.w3.org/1999/xlink" xlink:type="simple"><person-group><name name-style="western"><surname>Muesebeck</surname><given-names>CFW</given-names></name><name name-style="western"><surname>Walkley</surname><given-names>LM</given-names></name></person-group> (<year>1951</year>) <article-title>Family <tp:taxon-name><tp:taxon-name-part taxon-name-part-type="family">Dryinidae</tp:taxon-name-part></tp:taxon-name>.</article-title> In: <person-group><name name-style="western"><surname>Muesebeck</surname><given-names>CFW</given-names></name><name name-style="western"><surname>Krombein</surname><given-names>KV</given-names></name><name name-style="western"><surname>Townes</surname><given-names>HK</given-names></name></person-group> (<role>Eds</role>) <issue-title>Hymenoptera of America North of Mexico.</issue-title><source>Synoptic catalogue. U.S. Department of Agriculture, Agriculture Monograph, 2, Washington, D.C.</source>, <fpage>1034</fpage>–<lpage>1043</lpage>.</mixed-citation></ref></ref-list></tp:taxon-treatment>
