# Supplementary material for: A new species of the genus Deinodryinus Perkins (Hymenoptera, Dryinidae) from the USA
Source: Zookeys. 2018 Dec 19;(809):31–9. doi: 10.3897/zookeys.809.30647 (PMC6306479; doi:10.3897/zookeys.809.30647)
Supplement: XML Treatment for Deinodryinus bimaculatus [file zookeys.809.30647-treatment2.xml]

<!DOCTYPE tp:taxon-treatment
  PUBLIC "-//TaxonX//DTD Taxonomic Treatment Publishing DTD v0 20100105//EN" "tax-treatment-NSO.dtd">
<tp:taxon-treatment xmlns:tp="http://www.plazi.org/taxpub"><tp:treatment-meta><kwd-group><label>Taxon classification</label><kwd><named-content xmlns:xlink="http://www.w3.org/1999/xlink" content-type="kingdom">Animalia</named-content></kwd><kwd><named-content xmlns:xlink="http://www.w3.org/1999/xlink" content-type="order">Hymenoptera</named-content></kwd><kwd><named-content xmlns:xlink="http://www.w3.org/1999/xlink" content-type="family">Dryinidae</named-content></kwd></kwd-group><mixed-citation publication-type="journal"><person-group><name><surname>Speranza</surname><given-names>Stefano</given-names></name><name><surname>Olmi</surname><given-names>Massimo</given-names></name><name><surname>Guglielmino</surname><given-names>Adalgisa</given-names></name><name><surname>Contarini</surname><given-names>Mario</given-names></name></person-group><article-title>A new species of the genus <italic><tp:taxon-name><tp:taxon-name-part taxon-name-part-type="genus" reg="Deinodryinus">Deinodryinus</tp:taxon-name-part></tp:taxon-name></italic> Perkins (<tp:taxon-name><tp:taxon-name-part taxon-name-part-type="order">Hymenoptera</tp:taxon-name-part></tp:taxon-name>, <tp:taxon-name><tp:taxon-name-part taxon-name-part-type="family">Dryinidae</tp:taxon-name-part></tp:taxon-name>) from the USA</article-title><source>Zookeys</source><day>19</day><month>12</month><year>2018</year><volume>2018</volume><issue>809</issue><fpage>31</fpage><lpage>39</lpage><pub-id pub-id-type="doi">10.3897/zookeys.809.30647</pub-id></mixed-citation></tp:treatment-meta><tp:nomenclature><tp:taxon-name>
            <tp:taxon-name-part taxon-name-part-type="genus" reg="Deinodryinus">Deinodryinus</tp:taxon-name-part>
            <tp:taxon-name-part taxon-name-part-type="species" reg="bimaculatus">bimaculatus</tp:taxon-name-part>
            <object-id xmlns:xlink="http://www.w3.org/1999/xlink" content-type="zoobank" xlink:type="simple">http://zoobank.org/229725A4-497A-40D7-AE11-3ED7BCE6D7AB</object-id>
          </tp:taxon-name><tp:taxon-status xmlns:xlink="http://www.w3.org/1999/xlink" xlink:type="simple">sp. n.</tp:taxon-status><xref ref-type="fig" rid="F2">Fig. 2</xref></tp:nomenclature><tp:treatment-sec sec-type="diagnosis" id="SECID0EYLAC"><title>Diagnosis.</title><p>Female with head not provided with two oblique keels connecting posterior ocelli to occipital carina (Fig. <xref ref-type="fig" rid="F2">2B</xref>); head without frontal line (Fig. <xref ref-type="fig" rid="F2">2B</xref>); forewing with two dark transverse bands (Fig. <xref ref-type="fig" rid="F2">2C</xref>); metapectal-propodeal complex strongly reticulate rugose, mainly on metapostnotum (Fig. <xref ref-type="fig" rid="F2">2D</xref>).</p><fig id="F2" position="float" orientation="portrait"><label>Figure 2.</label><caption><p><italic><tp:taxon-name><tp:taxon-name-part taxon-name-part-type="genus" reg="Deinodryinus">Deinodryinus</tp:taxon-name-part><tp:taxon-name-part taxon-name-part-type="species" reg="bimaculatus">bimaculatus</tp:taxon-name-part></tp:taxon-name></italic> sp. n., female holotype: <bold>A</bold> habitus in dorsal view <bold>B</bold> head, pronotum and mesoscutum in dorsal view <bold>C</bold> habitus in lateral view <bold>D</bold> metapectal-propodeal complex in dorsal view. Scale bars: 2.09 mm (<bold>A</bold>), 0.95 mm (<bold>B</bold>), 1.50 mm (<bold>C</bold>), 0.99 mm (<bold>D</bold>).</p></caption><graphic xmlns:xlink="http://www.w3.org/1999/xlink" xlink:href="zookeys-809-031-g002.jpg" position="float" orientation="portrait" xlink:type="simple" id="oo_251084.jpg"/></fig><!--PageBreak--><!--PageBreak--></tp:treatment-sec><tp:treatment-sec sec-type="description" id="SECID0EYNAC"><title>Description.</title><p><bold>Female.</bold> Fully winged (Fig. <xref ref-type="fig" rid="F2">2</xref>). Length 2.4 mm. Head black, except mandible, clypeus and gena testaceous. Antenna testaceous, except antennomere 10 slightly darkened. Mesosoma black, except anterior, posterior and lateral margins of pronotum testaceous. Metasoma brown. Legs testaceous, except metacoxa partly brown, club of metafemur and metatibia with brown spot. Antenna clavate. Antennomeres in following proportions: 9:5:10:7:5:5:5:5:5:6. Head dull, granulate (Fig. <xref ref-type="fig" rid="F2">2B</xref>). Frontal line absent. Occipital carina complete. Head without oblique keels connecting posterior ocelli to occipital carina (Fig. <xref ref-type="fig" rid="F2">2B</xref>). POL = 3; OL = 3; OOL = 5; OPL = 6; TL = 6. Greatest breadth of lateral ocelli shorter than OPL (2:6). Pronotum shiny, punctate, unsculptured among punctures, sculptured by many transverse striae, with posterior surface about as long as mesoscutum. Mesoscutum shiny, very slightly granulate, mainly on lateral regions. Notauli incomplete (Fig. <xref ref-type="fig" rid="F2">2B</xref>), reaching approximately 0.6 × length of mesoscutum. Mesoscutellum and metanotum shiny, unsculptured. Metapectal-propodeal complex dull, reticulate rugose and granulate, without transverse or longitudinal keels (Fig. <xref ref-type="fig" rid="F2">2D</xref>). Metapostnotum and first abdominal tergum not separated by transverse keel. Forewing hyaline, with two dark transverse bands (Fig. <xref ref-type="fig" rid="F2">2D</xref>). Distal part of stigmal vein longer than proximal part (8:6). Protarsomeres in following proportions: 7:3:4:10:18. Enlarged claw (Fig. <xref ref-type="fig" rid="F3">3</xref>) with one bristle situated further distally than proximal prominence. Protarsomere 5 (Fig. <xref ref-type="fig" rid="F3">3</xref>) with two rows of about 46 lamellae and distal apex provided <!--PageBreak-->with approximately six lamellae, among which one much longer than others. Tibial spurs 1/1/2.</p><fig id="F3" position="float" orientation="portrait"><label>Figure 3.</label><caption><p><italic><tp:taxon-name><tp:taxon-name-part taxon-name-part-type="genus" reg="Deinodryinus">Deinodryinus</tp:taxon-name-part><tp:taxon-name-part taxon-name-part-type="species" reg="bimaculatus">bimaculatus</tp:taxon-name-part></tp:taxon-name></italic> sp. n., female holotype: <bold>A</bold> chela <bold>B</bold><italic><tp:taxon-name><tp:taxon-name-part taxon-name-part-type="genus" reg="Deinodryinus">Deinodryinus</tp:taxon-name-part><tp:taxon-name-part taxon-name-part-type="species" reg="masneri">masneri</tp:taxon-name-part></tp:taxon-name></italic> (Olmi), female from California, Tulare Co., Clough’s Cave; chela. Scale bars: 0.08 mm (<bold>A</bold>), 0.12 mm (<bold>B</bold>).</p></caption><graphic xmlns:xlink="http://www.w3.org/1999/xlink" xlink:href="zookeys-809-031-g003.jpg" position="float" orientation="portrait" xlink:type="simple" id="oo_251085.jpg"/></fig><p><bold>Male.</bold> Unknown.</p></tp:treatment-sec><tp:treatment-sec sec-type="material" id="SECID0ESAAE"><title>Material examined.</title><p><bold>Holotype</bold>: female, USA: Texas, Bastrop Co., Buescher State Park, 29.iv–10.v.1990, R. Wharton leg. (<named-content xmlns:xlink="http://www.w3.org/1999/xlink" content-type="dwc:institutional_code" xlink:type="simple">TAMU</named-content>).</p></tp:treatment-sec><tp:treatment-sec sec-type="host" id="SECID0E5AAE"><title>Hosts.</title><p>Unknown.</p></tp:treatment-sec><tp:treatment-sec sec-type="distribution" id="SECID0EDBAE"><title>Distribution.</title><p>USA (Texas).</p></tp:treatment-sec><tp:treatment-sec sec-type="etymology" id="SECID0EIBAE"><title>Etymology.</title><p>The species is named <italic>bimaculatus</italic> (adjective formed by the prefix “bi-“ meaning “two” + the Latin adjective “maculatus”, meaning “spotted”), because its forewing shows two dark transverse bands.</p></tp:treatment-sec><tp:treatment-sec sec-type="remarks" id="SECID0EYBAE"><title>Remarks.</title><p>On the basis of the morphological characters indicated in the above diagnosis, <italic><tp:taxon-name><tp:taxon-name-part taxon-name-part-type="genus" reg="Deinodryinus">D.</tp:taxon-name-part><tp:taxon-name-part taxon-name-part-type="species" reg="bimaculatus">bimaculatus</tp:taxon-name-part></tp:taxon-name></italic> is similar to <italic><tp:taxon-name><tp:taxon-name-part taxon-name-part-type="genus" reg="Deinodryinus">D.</tp:taxon-name-part><tp:taxon-name-part taxon-name-part-type="species" reg="masneri">masneri</tp:taxon-name-part></tp:taxon-name></italic> (Olmi, 1984), but it differs because the head has no frontal line (frontal line present in <italic><tp:taxon-name><tp:taxon-name-part taxon-name-part-type="genus" reg="Deinodryinus">D.</tp:taxon-name-part><tp:taxon-name-part taxon-name-part-type="species" reg="masneri">masneri</tp:taxon-name-part></tp:taxon-name></italic>) and the forewing has two dark transverse bands (no dark bands in <italic><tp:taxon-name><tp:taxon-name-part taxon-name-part-type="genus" reg="Deinodryinus">D.</tp:taxon-name-part><tp:taxon-name-part taxon-name-part-type="species" reg="masneri">masneri</tp:taxon-name-part></tp:taxon-name></italic>). Following the description of the new species, the key to the females of Nearctic <italic><tp:taxon-name><tp:taxon-name-part taxon-name-part-type="genus" reg="Deinodryinus">Deinodryinus</tp:taxon-name-part></tp:taxon-name></italic> published by <xref ref-type="bibr" rid="B8">Olmi (1984)</xref> can be revised as follows:</p><table-wrap content-type="key" position="anchor" orientation="portrait"><table id="TID0E1LAC" rules="all"><tbody><tr><td rowspan="1" colspan="1">1</td><td rowspan="1" colspan="1">Metapectal-propodeal complex strongly reticulate rugose, mainly on metapostnotum (Figs <xref ref-type="fig" rid="F1">1D</xref>, <xref ref-type="fig" rid="F2">2D</xref>)</td><td rowspan="1" colspan="1">
                    <bold>2</bold>
                  </td></tr><tr><td rowspan="1" colspan="1">–</td><td rowspan="1" colspan="1">Metapectal-propodeal complex not reticulate rugose; metapostnotum surface mainly smooth, except some slight irregular keels (Fig. <xref ref-type="fig" rid="F4">4A</xref>)</td><td rowspan="1" colspan="1">
                    <bold>4</bold>
                  </td></tr><tr><td rowspan="1" colspan="1">2</td><td rowspan="1" colspan="1">Vertex of head with two complete keels connecting posterior ocelli to occipital carina (Fig. <xref ref-type="fig" rid="F4">4B</xref>); occasionally keels incomplete (Fig. <xref ref-type="fig" rid="F1">1B</xref>)</td><td rowspan="1" colspan="1">
                    <bold><italic><tp:taxon-name><tp:taxon-name-part taxon-name-part-type="genus" reg="Deinodryinus">D.</tp:taxon-name-part><tp:taxon-name-part taxon-name-part-type="species" reg="atriventris">atriventris</tp:taxon-name-part></tp:taxon-name></italic> (Cresson)</bold>
                  </td></tr><tr><td rowspan="1" colspan="1">–</td><td rowspan="1" colspan="1">Vertex of head without two oblique keels connecting posterior ocelli to occipital carina (Fig. <xref ref-type="fig" rid="F2">2B</xref>)</td><td rowspan="1" colspan="1">
                    <bold>3</bold>
                  </td></tr><tr><td rowspan="1" colspan="1">3</td><td rowspan="1" colspan="1">Head with frontal line; forewing hyaline, without dark transverse bands</td><td rowspan="1" colspan="1">
                    <bold><italic><tp:taxon-name><tp:taxon-name-part taxon-name-part-type="genus" reg="Deinodryinus">D.</tp:taxon-name-part><tp:taxon-name-part taxon-name-part-type="species" reg="masneri">masneri</tp:taxon-name-part></tp:taxon-name></italic> (Olmi)</bold>
                  </td></tr><tr><td rowspan="1" colspan="1">–</td><td rowspan="1" colspan="1">Head without frontal line (Fig. <xref ref-type="fig" rid="F2">2B</xref>); forewing with two dark transverse bands (Fig. <xref ref-type="fig" rid="F2">2C</xref>)</td><td rowspan="1" colspan="1"><bold><italic><tp:taxon-name><tp:taxon-name-part taxon-name-part-type="genus" reg="Deinodryinus">D.</tp:taxon-name-part><tp:taxon-name-part taxon-name-part-type="species" reg="bimaculatus">bimaculatus</tp:taxon-name-part></tp:taxon-name></italic> sp. n</bold>.</td></tr><tr><td rowspan="1" colspan="1">4</td><td rowspan="1" colspan="1">Face mostly smooth, except few irregular keels near clypeus</td><td rowspan="1" colspan="1">
                    <bold><italic><tp:taxon-name><tp:taxon-name-part taxon-name-part-type="genus" reg="Deinodryinus">D.</tp:taxon-name-part><tp:taxon-name-part taxon-name-part-type="species" reg="quercicolus">quercicolus</tp:taxon-name-part></tp:taxon-name></italic> Perkins</bold>
                  </td></tr><tr><td rowspan="1" colspan="1">–</td><td rowspan="1" colspan="1">Face completely sculptured by irregular keels (Fig. <xref ref-type="fig" rid="F4">4C</xref>)</td><td rowspan="1" colspan="1">
                    <bold><italic><tp:taxon-name><tp:taxon-name-part taxon-name-part-type="genus" reg="Deinodryinus">D.</tp:taxon-name-part><tp:taxon-name-part taxon-name-part-type="species" reg="paradoxus">paradoxus</tp:taxon-name-part></tp:taxon-name></italic> Perkins</bold>
                  </td></tr></tbody></table></table-wrap></tp:treatment-sec><tp:treatment-sec><!--Section generated to contain objects referenced in tp:taxon-treatment.--><fig id="F1" position="float" orientation="portrait"><label>Figure 1.</label><caption><p><italic><tp:taxon-name><tp:taxon-name-part taxon-name-part-type="genus" reg="Deinodryinus">Deinodryinus</tp:taxon-name-part><tp:taxon-name-part taxon-name-part-type="species" reg="atriventris">atriventris</tp:taxon-name-part></tp:taxon-name></italic> (Cresson), female from Ohio, Columbus: <bold>A</bold> habitus in dorsal view <bold>B</bold> head and mesosoma in dorsal view <bold>C</bold> head and mesosoma in lateral view <bold>D</bold> metapectal-propodeal complex in dorsal view <bold>E</bold> head in frontal view <bold>F</bold> forewing.</p></caption><graphic xmlns:xlink="http://www.w3.org/1999/xlink" xlink:href="zookeys-809-031-g001.jpg" position="float" orientation="portrait" xlink:type="simple" id="oo_251083.jpg"/></fig><fig id="F4" position="float" orientation="portrait"><label>Figure 4.</label><caption><p><italic><tp:taxon-name><tp:taxon-name-part taxon-name-part-type="genus" reg="Deinodryinus">Deinodryinus</tp:taxon-name-part><tp:taxon-name-part taxon-name-part-type="species" reg="paradoxus">paradoxus</tp:taxon-name-part></tp:taxon-name></italic> Perkins: female from Arizona, Madera Canyon: <bold>A</bold> mesosoma in dorsal view <bold>C</bold> head in dorsal view. <italic><tp:taxon-name><tp:taxon-name-part taxon-name-part-type="genus" reg="Deinodryinus">Deinodryinus</tp:taxon-name-part><tp:taxon-name-part taxon-name-part-type="species" reg="atriventris">atriventris</tp:taxon-name-part></tp:taxon-name></italic> (Cresson), female from Kentucky, Herndon Farm: <bold>B</bold> head in dorsal view. Scale bars: 0.84 mm (<bold>A</bold>), 0.61 mm (<bold>B</bold>), 0.59 mm (<bold>C</bold>).</p></caption><graphic xmlns:xlink="http://www.w3.org/1999/xlink" xlink:href="zookeys-809-031-g004.jpg" position="float" orientation="portrait" xlink:type="simple" id="oo_251086.jpg"/></fig></tp:treatment-sec><ref-list><ref id="B8"><mixed-citation xmlns:xlink="http://www.w3.org/1999/xlink" xlink:type="simple"><person-group><name name-style="western"><surname>Olmi</surname><given-names>M</given-names></name></person-group> (<year>1984</year>) A revision of the <tp:taxon-name><tp:taxon-name-part taxon-name-part-type="family">Dryinidae</tp:taxon-name-part></tp:taxon-name> (<tp:taxon-name><tp:taxon-name-part taxon-name-part-type="order">Hymenoptera</tp:taxon-name-part></tp:taxon-name>). Memoirs of the American Entomological Institute 37: i–xii + 1–1913.</mixed-citation></ref></ref-list></tp:taxon-treatment>
